# Supplementary material for: The Association between Urinary Polycyclic Aromatic Hydrocarbons Metabolites and Type 2 Diabetes Mellitus
Source: Int J Environ Res Public Health. 2022 Jun 22;19(13):7605. doi: 10.3390/ijerph19137605 (PMC9265723; doi:10.3390/ijerph19137605)
Supplement: Supplementary file 1 [file ijerph-19-07605-s001.zip]

Archive with 1 entries (1 files):
- ijerph-1723828-supplementary.pdf
